# Supplementary material for: Liquid-Liquid Chromatography Separation of Guaiane-Type Sesquiterpene Lactones from Ferula penninervis Regel & Schmalh. and Evaluation of Their In Vitro Cytotoxic and Melanin Inhibitory Potential
Source: Int J Mol Sci. 2021 Oct 3;22(19):10717. doi: 10.3390/ijms221910717 (PMC8509705; doi:10.3390/ijms221910717)
Supplement: Supplementary file 1 [file ijms-22-10717-s001.zip]

Archive with 1 entries (1 files):
- ijms-1368497-supplementary.pdf
